# Supplementary material for: Competitive Bio-Accumulation Between Ammonia and Nitrite Results in Their Antagonistic Toxicity to Hypophthalmichthys molitrix: Antioxidant and Immune Responses and Metabolic Detoxification Evidence
Source: Antioxidants (Basel). 2025 Apr 10;14(4):453. doi: 10.3390/antiox14040453 (PMC12024166; doi:10.3390/antiox14040453)
Supplement: Supplementary file 1 [file antioxidants-14-00453-s001.zip]

Archive with 1 entries (1 files):
- antioxidants-3551583-supplementary.pdf
